# Supplementary material for: Effects of Integrative Autism Therapy on Multiple Physical, Sensory, Cognitive, and Social Integration Domains in Children and Adolescents with Autism Spectrum Disorder: A 4-Week Follow-Up Study
Source: Children (Basel). 2022 Dec 15;9(12):1971. doi: 10.3390/children9121971 (PMC9776954; doi:10.3390/children9121971)
Supplement: Supplementary file 1 [file children-09-01971-s001.zip]

Archive with 1 entries (1 files):
- children-2062521-supplementary.pdf
